# Supplementary material for: Intelligent Bio-Responsive Fluorescent Au–shRNA Complexes for Regulated Autophagy and Effective Cancer Bioimaging and Therapeutics
Source: Biosensors (Basel). 2021 Oct 28;11(11):425. doi: 10.3390/bios11110425 (PMC8615530; doi:10.3390/bios11110425)
Supplement: Supplementary file 1 [file biosensors-11-00425-s001.zip]

Archive with 1 entries (1 files):
- biosensors-1343934-supplementary.pdf
